# Supplementary material for: Functionalizable Glyconanoparticles for a Versatile Redox Platform
Source: Nanomaterials (Basel). 2021 Apr 29;11(5):1162. doi: 10.3390/nano11051162 (PMC8146528; doi:10.3390/nano11051162)
Supplement: Supplementary file 1 [file nanomaterials-11-01162-s001.zip]

Archive with 1 entries (1 files):
- nanomaterials-1197436-supplementary.pdf
